# Supplementary material for: Exploring Antimicrobial Peptides Efficacy against Fire Blight (Erwinia amylovora)
Source: Plants (Basel). 2022 Dec 26;12(1):113. doi: 10.3390/plants12010113 (PMC9824012; doi:10.3390/plants12010113)
Supplement: Supplementary file 1 [file plants-12-00113-s001.zip]

Archive with 1 entries (1 files):
- plants-2010124-supplementary.pdf
